# Supplementary material for: Structural dynamics reveal isolate-specific differences at neutralization epitopes on HIV Env
Source: iScience. 2022 May 23;25(6):104449. doi: 10.1016/j.isci.2022.104449 (PMC9167985; doi:10.1016/j.isci.2022.104449)
Supplement: Table S5. Isolate specific differences in glycan occupancy and glycan heterogeneity, related to STAR Methods — The attached excel sheet lists each isolate in a separate worksheet. Each Asn (N) residue with the NxS/T motif indicating a glycosite is in a column with a list of the glycoforms identified via Ms/Ms using EThcD. Regions with no coverage are listed as NC, and ND indicates areas where the glycoform was not determined (for example low quality/scoring Ms/Ms spectra). Glycoforms were categorized as either high mannose: HexNAc(2)Hex(9-5) (green); Hybrid: HexNAc(3)Hex(5-6) (blue); or complex (red). Abbreviations and glycan classifications used are according to Essentials of Glycobiology, 3rd ed. HexNAc: N-acetylhexosamines; Hex: Hexose; Fuc: L-Fucose; NeuAc: N-acetyl neuraminic acid. [file mmc2.xlsx]

## Sheet: BG505
BG505
Asn (N) linked glycan residue number	88	133	137	156	160	187	197	234	241	262	276	289	295-301	332-334	339	355	363	386	392	397	406	411	448	462	611	618	625	637
	HexNAc(5)Hex(6)Fuc(1)	HexNAc(2)Hex(5)	HexNAc(2)Hex(8)	HexNAc(2)Hex(8)	HexNAc(2)Hex(8)	HexNAc(4)Hex(5)Fuc(3)NeuAc(1)	nonglycosylated	HexNAc(2)Hex(9)	No NxS/T	HexNAc(2)Hex(9)	HexNAc(2)Hex(9)	No NxS/T	HexNAc(2)Hex(11)	HexNAc(4)Hex(5)Fuc(2)NeuAc(1)	nonglycosylated	HexNAc(2)Hex(7)	HexNAc(2)Hex(4)	HexNAc(2)Hex(6)	NC	NC	NC	nonglycosylated	HexNAc(2)Hex(9)	HexNAc(2)Hex(4)Fuc(1)	nonglycosylated	HexNAc(5)Hex(3)Fuc(1)	nonglycosylated	HexNAc(2)Hex(7)
	HexNAc(6)Hex(3)Fuc(2)	HexNAc(2)Hex(8)	HexNAc(2)Hex(6)	HexNAc(4)Hex(3)Fuc(1)	HexNAc(2)Hex(5)	HexNAc(4)Hex(4)Fuc(1)	HexNAc(6)Hex(7)NeuAc(3)	HexNAc(2)Hex(8)		HexNAc(2)Hex(8)	HexNAc(2)Hex(8)		HexNAc(2)Hex(10)	HexNAc(6)Hex(5)	HexNAc(2)Hex(11)	HexNAc(2)Hex(5)	HexNAc(2)Hex(7)	HexNAc(2)Hex(5)				HexNAc(2)Hex(6)	HexNAc(2)Hex(10)	HexNAc(6)Hex(6)Fuc(1)	HexNAc(4)Hex(4)	HexNAc(4)Hex(3)Fuc(1)	HexNAc(3)Hex(6)	HexNAc(2)Hex(5)
	HexNAc(5)Hex(6)	HexNAc(2)Hex(7)	HexNAc(2)Hex(5)	HexNAc(2)Hex(7)	HexNAc(2)Hex(7)	HexNAc(2)Hex(5)	HexNAc(5)Hex(6)Fuc(4)	HexNAc(2)Hex(7)			HexNAc(2)Hex(7)		HexNAc(2)Hex(8)	HexNAc(6)Hex(6)	HexNAc(2)Hex(8)	HexNAc(2)Hex(6)	HexNAc(4)Hex(5)Fuc(1)					HexNAc(2)Hex(5)			HexNAc(5)Hex(3)Fuc(1)		HexNAc(2)Hex(6)	HexNAc(2)Hex(8)
	HexNAc(2)Hex(7)Fuc(1)		HexNAc(4)Hex(3)Fuc(1)	HexNAc(2)Hex(9)	HexNAc(2)Hex(6)	HexNAc(5)Hex(4)Fuc(1)	HexNAc(5)Hex(6)Fuc(3)				HexNAc(2)Hex(6)		HexNAc(2)Hex(9)	HexNAc(5)Hex(6)Fuc(1)	HexNAc(2)Hex(7)	HexNAc(3)Hex(3)Fuc(1)	HexNAc(2)Hex(9)					HexNAc(2)Hex(8)					HexNAc(3)Hex(4)	HexNAc(5)Hex(6)Fuc(4)
	HexNAc(2)Hex(8)		HexNAc(2)Hex(7)	HexNAc(3)Hex(3)Fuc(1)	HexNAc(2)Hex(9)	HexNAc(4)Hex(5)Fuc(1)NeuAc(2)	HexNAc(2)Hex(8)				HexNAc(2)Hex(5)		HexNAc(2)Hex(5)	HexNAc(3)Hex(5)Fuc(1)NeuAc(1)	HexNAc(2)Hex(6)	HexNAc(2)Hex(9)						HexNAc(2)Hex(7)					HexNAc(4)Hex(3)	HexNAc(6)Hex(7)Fuc(3)NeuAc(2)
	HexNAc(2)Hex(9)		HexNAc(5)Hex(4)Fuc(1)	HexNAc(5)Hex(3)Fuc(1)		HexNAc(4)Hex(3)Fuc(1)	HexNAc(2)Hex(9)				HexNAc(2)Hex(4)		HexNAc(2)Hex(7)	HexNAc(3)Hex(6)Fuc(1)NeuAc(1)	HexNAc(2)Hex(9)	HexNAc(3)Hex(5)Fuc(1)											HexNAc(5)Hex(3)Fuc(1)
	HexNAc(5)Hex(4)		HexNAc(6)Hex(7)Fuc(2)	HexNAc(2)Hex(6)		HexNAc(3)Hex(3)Fuc(1)	HexNAc(2)Hex(5)				HexNAc(2)Hex(3)		HexNAc(6)Hex(6)Fuc(1)NeuAc(2)	HexNAc(2)Hex(6)	HexNAc(2)Hex(5)	HexNAc(2)Hex(6)											HexNAc(3)Hex(5)Fuc(1)
	HexNAc(5)Hex(3)		HexNAc(4)Hex(6)Fuc(2)			HexNAc(4)Hex(5)Fuc(1)NeuAc(1)	HexNAc(2)Hex(7)				HexNAc(3)Hex(6)		HexNAc(2)Hex(6)Fuc(1)	HexNAc(2)Hex(10)	HexNAc(5)Hex(5)NeuAc(1)	HexNAc(3)Hex(3)Fuc(1)											HexNAc(3)Hex(4)NeuAc(1)
	HexNAc(5)Hex(3)Fuc(2)					HexNAc(6)Hex(7)Fuc(2)	HexNAc(2)Hex(6)				HexNAc(4)Hex(3)Fuc(1)			HexNAc(2)Hex(9)	HexNAc(5)Hex(6)NeuAc(1)												HexNAc(3)Hex(3)Fuc(1)
	HexNAc(3)Hex(3)Fuc(1)					HexNAc(5)Hex(3)Fuc(1)	HexNAc(6)Hex(6)				HexNAc(3)Hex(4)Fuc(1)NeuAc(1)			HexNAc(5)Hex(4)Fuc(1)	HexNAc(4)Hex(6)Fuc(2)												HexNAc(2)Hex(7)
	HexNAc(4)Hex(4)NeuAc(1)					HexNAc(6)Hex(6)Fuc(2)	HexNAc(5)Hex(5)Fuc(3)				HexNAc(3)Hex(5)NeuAc(1)			HexNAc(2)Hex(8)													HexNAc(4)Hex(3)Fuc(1)
	HexNAc(2)Hex(11)					HexNAc(4)Hex(5)Fuc(1)	HexNAc(5)Hex(3)Fuc(1)				HexNAc(4)Hex(4)NeuAc(1)			HexNAc(2)Hex(7)													HexNAc(4)Hex(4)
	HexNAc(5)Hex(5)						HexNAc(5)Hex(4)Fuc(2)				HexNAc(3)Hex(6)NeuAc(1)			HexNAc(2)Hex(5)													HexNAc(5)Hex(3)
	HexNAc(5)Hex(5)Fuc(1)NeuAc(2)						HexNAc(5)Hex(3)Fuc(2)				HexNAc(5)Hex(3)			HexNAc(4)Hex(6)Fuc(2)													HexNAc(3)Hex(5)
	HexNAc(4)Hex(4)						HexNAc(5)Hex(5)Fuc(2)				HexNAc(5)Hex(3)Fuc(1)			HexNAc(2)Hex(2)													HexNAc(3)Hex(6)NeuAc(1)
	HexNAc(5)Hex(4)Fuc(2)						HexNAc(4)Hex(5)Fuc(1)				HexNAc(4)Hex(4)			HexNAc(2)Hex(7),													HexNAc(3)Hex(3)
	HexNAc(4)Hex(5)NeuAc(1)						HexNAc(3)Hex(4)Fuc(1)NeuAc(1)				HexNAc(3)Hex(5)			HexNAc(2)Hex(10),													HexNAc(2)Hex(5)
	HexNAc(2)Hex(10)						HexNAc(3)Hex(5)				HexNAc(3)Hex(3)			HexNAc(4)Hex(6)Fuc(1)													HexNAc(3)Hex(4)Fuc(1)
	HexNAc(4)Hex(4)Fuc(1)						HexNAc(4)Hex(3)Fuc(1)				HexNAc(4)Hex(3)			HexNAc(5)Hex(6)NeuAc(1)													HexNAc(3)Hex(5)NeuAc(1)
	HexNAc(3)Hex(4)NeuAc(1)						HexNAc(2)Hex(5)Fuc(1)				HexNAc(3)Hex(4)NeuAc(1)																HexNAc(2)Hex(8)
	HexNAc(5)Hex(5)Fuc(2)						HexNAc(5)Hex(4)Fuc(1)				HexNAc(3)Hex(4)
	HexNAc(5)Hex(5)Fuc(3)						HexNAc(3)Hex(5)Fuc(1)
	HexNAc(4)Hex(5)NeuAc(2)						HexNAc(3)Hex(3)Fuc(1)
	HexNAc(2)Hex(6)						HexNAc(3)Hex(4)
	HexNAc(6)Hex(6)NeuAc(1)						HexNAc(3)Hex(4)Fuc(1)
	HexNAc(5)Hex(3)Fuc(1)						HexNAc(5)Hex(5)Fuc(1)
	HexNAc(4)Hex(3)Fuc(1)						HexNAc(4)Hex(4)Fuc(1)
	HexNAc(3)Hex(3)						HexNAc(3)Hex(3)
	HexNAc(2)Hex(5)						HexNAc(2)Hex(3)
	HexNAc(4)Hex(3)						HexNAc(2)Hex(4)
	HexNAc(4)Hex(6)Fuc(2)						HexNAc(5)Hex(5)
							HexNAc(5)Hex(4)
							HexNAc(5)Hex(3)
							HexNAc(3)Hex(5)NeuAc(1)
							HexNAc(2)Hex(11)
							HexNAc(6)Hex(3)Fuc(1)
NC	No Coverage
ND	Not Determined
	complex
	mannose
	hybrid
Abbreviations and glycan classifications according to Essentials of Glycobiology, 3rd ed. HexNAc: N-acetylhexosamines; Hex: Hexose; Fuc: L-Fucose; NeuAc: N-acetyl neuraminic acid

## Sheet: B41
B41
Asn (N) linked glycan residue number	88	137	140-141	144	156	160	187-188	197	234	241	262	276	289	295-301	332	339	355	362-363	386	392	397	406	413	448	463	611	616	625	637
	HexNAc(4)Hex(4)NeuAc(1)	NC	NC	HexNAc(4)Hex(3)Fuc(1)	nonglycosylated	nonglycosylated	HexNAc(2)Hex(11)	nonglycosylated	ND	ND	ND	HexNAc(2)Hex(3)	No NxS/T	nonglycosylated	HexNAc(6)Hex(4)	nonglycosylated	HexNAc(5)Hex(6)Fuc(1)NeuAc(3)	nonglycosylated	ND	ND	NC	No NxS/T	HexNAc(6)Hex(5)Fuc(3)	HexNAc(2)Hex(9)	nonglycosylated	nonglycosylated	nonglycosylated	nonglycosylated	nonglycosylated
	HexNAc(4)Hex(3)Fuc(1)				HexNAc(5)Hex(6)Fuc(2)NeuAc(3)	HexNAc(4)Hex(5)Fuc(2)NeuAc(2)	HexNAc(5)Hex(6)Fuc(1)NeuAc(1)	HexNAc(3)Hex(4)Fuc(1)NeuAc(1)				HexNAc(2)Hex(4)		HexNAc(3)Hex(5)Fuc(1)NeuAc(2); HexNAc(2)Hex(6)Fuc(1)	HexNAc(6)Hex(3)	HexNAc(6)Hex(7)NeuAc(2)	HexNAc(6)Hex(7)Fuc(2)NeuAc(1)	HexNAc(2)Hex(8)					HexNAc(6)Hex(6)Fuc(1)NeuAc(2)		HexNAc(6)Hex(7)Fuc(1)NeuAc(4)	HexNAc(5)Hex(3)Fuc(2)	HexNAc(4)Hex(5)Fuc(1)NeuAc(1)	HexNAc(5)Hex(3)Fuc(1)	HexNAc(4)Hex(5)Fuc(1)NeuAc(1)
	HexNAc(3)Hex(4)Fuc(1)					HexNAc(2)Hex(6)	HexNAc(4)Hex(5)Fuc(1)NeuAc(2)	HexNAc(4)Hex(5)NeuAc(1)				HexNAc(2)Hex(5)		HexNAc(3)Hex(5)Fuc(1)NeuAc(2); HexNAc(2)Hex(5)Fuc(1)	HexNAc(5)Hex(5)Fuc(1)NeuAc(1)	HexNAc(6)Hex(7)NeuAc(1)	HexNAc(5)Hex(5)Fuc(1)NeuAc(2)	HexNAc(2)Hex(9)							HexNAc(6)Hex(7)Fuc(1)NeuAc(3)	HexNAc(4)Hex(4)Fuc(1)	HexNAc(4)Hex(3)Fuc(1)	HexNAc(4)Hex(3)Fuc(1)	HexNAc(2)Hex(9)
	HexNAc(3)Hex(4)NeuAc(1)					HexNAc(2)Hex(7)	HexNAc(4)Hex(5)Fuc(1)NeuAc(1)	HexNAc(4)Hex(3)				HexNAc(2)Hex(6)		HexNAc(3)Hex(5)Fuc(1)NeuAc(2); HexNAc(2)Hex(4)Fuc(1)	HexNAc(6)Hex(6)NeuAc(3)	HexNAc(5)Hex(6)NeuAc(2)	HexNAc(5)Hex(5)Fuc(1)NeuAc(1)	HexNAc(2)Hex(7)							HexNAc(5)Hex(6)Fuc(1)NeuAc(2)	HexNAc(2)Hex(5)	HexNAc(5)Hex(3)Fuc(1)	HexNAc(3)Hex(3)Fuc(1)	HexNAc(2)Hex(8)
	HexNAc(3)Hex(4)Fuc(2)NeuAc(1)					HexNAc(2)Hex(8)	HexNAc(3)Hex(4)NeuAc(1)					HexNAc(2)Hex(7)			HexNAc(5)Hex(6)Fuc(1)	HexNAc(5)Hex(5)Fuc(1)NeuAc(2)	HexNAc(5)Hex(5)Fuc(1)								HexNAc(6)Hex(6)Fuc(1)NeuAc(3)	HexNAc(4)Hex(3)Fuc(1)	HexNAc(2)Hex(5)	HexNAc(2)Hex(5)	HexNAc(2)Hex(7)
	HexNAc(3)Hex(4)Fuc(1)NeuAc(1)					HexNAc(2)Hex(5)	HexNAc(4)Hex(5)Fuc(1)					HexNAc(2)Hex(8)			HexNAc(3)Hex(6)Fuc(1)NeuAc(1)	HexNAc(6)Hex(6)NeuAc(1)	HexNAc(5)Hex(4)Fuc(1)								HexNAc(6)Hex(7)Fuc(1)NeuAc(2)	HexNAc(5)Hex(3)Fuc(1)	HexNAc(4)Hex(4)Fuc(1)	HexNAc(2)Hex(6)	HexNAc(2)Hex(6)
	HexNAc(4)Hex(4)Fuc(1)					HexNAc(2)Hex(9)	HexNAc(5)Hex(3)Fuc(1)					HexNAc(3)Hex(3)			HexNAc(3)Hex(5)Fuc(1)NeuAc(1)	HexNAc(5)Hex(5)NeuAc(2)	HexNAc(5)Hex(3)Fuc(1)								HexNAc(5)Hex(6)Fuc(1)NeuAc(3)				HexNAc(3)Hex(4)
	HexNAc(4)Hex(5)NeuAc(1)						HexNAc(4)Hex(4)Fuc(1)					HexNAc(3)Hex(4)			HexNAc(2)Hex(8)	HexNAc(6)Hex(6)Fuc(1)	HexNAc(4)Hex(4)Fuc(1)								HexNAc(6)Hex(7)Fuc(2)NeuAc(1)				HexNAc(2)Hex(5)
	HexNAc(4)Hex(5)Fuc(3)NeuAc(1)						HexNAc(4)Hex(3)Fuc(1)					HexNAc(3)Hex(4)Fuc(1)			HexNAc(2)Hex(9)	HexNAc(5)Hex(6)NeuAc(1)	HexNAc(4)Hex(3)Fuc(1)								HexNAc(6)Hex(7)NeuAc(2)				HexNAc(5)Hex(4)Fuc(1)
	HexNAc(4)Hex(5)Fuc(3)NeuAc(2)						HexNAc(2)Hex(5)					HexNAc(3)Hex(5)			HexNAc(2)Hex(7)	HexNAc(4)Hex(5)NeuAc(2)	HexNAc(5)Hex(3)								HexNAc(6)Hex(6)Fuc(1)NeuAc(2)				HexNAc(4)Hex(5)Fuc(1)
	HexNAc(4)Hex(5)Fuc(1)NeuAc(2)						HexNAc(5)Hex(4)Fuc(1)					HexNAc(3)Hex(5)Fuc(1)			HexNAc(2)Hex(10)	HexNAc(5)Hex(6)Fuc(1)	HexNAc(6)Hex(4)Fuc(1)								HexNAc(5)Hex(5)Fuc(1)NeuAc(1)				HexNAc(5)Hex(3)Fuc(1)
	HexNAc(4)Hex(6)Fuc(2)						HexNAc(4)Hex(5)Fuc(1)NeuAc(1)					HexNAc(3)Hex(5)NeuAc(1)			HexNAc(2)Hex(6)	HexNAc(5)Hex(5)NeuAc(1)	HexNAc(6)Hex(3)Fuc(1)								HexNAc(6)Hex(7)Fuc(1)NeuAc(1)				HexNAc(4)Hex(4)Fuc(1)
	HexNAc(4)Hex(3)Fuc(1)						HexNAc(5)Hex(6)Fuc(1)NeuAc(3)					HexNAc(3)Hex(6)			HexNAc(2)Hex(5)	HexNAc(4)Hex(5)Fuc(1)NeuAc(1)	HexNAc(2)Hex(3)Fuc(1)								HexNAc(5)Hex(6)Fuc(1)				HexNAc(3)Hex(6)
	HexNAc(3)Hex(3)Fuc(1)						HexNAc(2)Hex(5)					HexNAc(3)Hex(6)NeuAc(1)				HexNAc(6)Hex(5)	HexNAc(2)Hex(4)								HexNAc(5)Hex(5)Fuc(2)				HexNAc(3)Hex(5)Fuc(1)
	HexNAc(2)Hex(5)Fuc(1)						HexNAc(4)Hex(4)Fuc(1)					HexNAc(4)Hex(3)				HexNAc(5)Hex(6)	HexNAc(5)Hex(6)Fuc(1)NeuAc(1)								HexNAc(4)Hex(5)Fuc(3)NeuAc(2)				HexNAc(4)Hex(3)Fuc(1)
	HexNAc(5)Hex(3)Fuc(1)						HexNAc(4)Hex(3)Fuc(1)					HexNAc(4)Hex(3)Fuc(1)				HexNAc(4)Hex(5)NeuAc(1)	HexNAc(3)Hex(3)Fuc(1)								HexNAc(4)Hex(5)Fuc(1)NeuAc(1)				HexNAc(3)Hex(5)
	HexNAc(5)Hex(6)						HexNAc(5)Hex(3)Fuc(1)					HexNAc(4)Hex(4)				HexNAc(3)Hex(6)NeuAc(1)	HexNAc(2)Hex(6)								HexNAc(6)Hex(6)Fuc(1)NeuAc(1)				HexNAc(3)Hex(4)Fuc(1)
	HexNAc(5)Hex(6)NeuAc(1)						HexNAc(4)Hex(5)					HexNAc(4)Hex(4)Fuc(1)				HexNAc(6)Hex(4)	HexNAc(3)Hex(4)								HexNAc(6)Hex(5)Fuc(2)NeuAc(1)				HexNAc(5)Hex(5)Fuc(1)
	HexNAc(5)Hex(5)Fuc(1)NeuAc(1)						HexNAc(5)Hex(6)Fuc(3)NeuAc(3)					HexNAc(6)Hex(6)Fuc(2)NeuAc(2)				HexNAc(5)Hex(5)	HexNAc(2)Hex(5)								HexNAc(6)Hex(5)				HexNAc(2)Hex(4)
	HexNAc(5)Hex(5)Fuc(2)NeuAc(2)						HexNAc(4)Hex(5)Fuc(1)NeuAc(2)					HexNAc(6)Hex(4)Fuc(2)				HexNAc(4)Hex(5)Fuc(1)	HexNAc(2)Hex(7)								HexNAc(6)Hex(4)Fuc(1)
	HexNAc(5)Hex(4)Fuc(2)						HexNAc(5)Hex(6)Fuc(1)NeuAc(2)					HexNAc(6)Hex(3)Fuc(2)				HexNAc(4)Hex(4)NeuAc(1)	HexNAc(2)Hex(8)								HexNAc(5)Hex(6)NeuAc(2)
	HexNAc(6)Hex(4)Fuc(2)						HexNAc(3)Hex(3)Fuc(1)									HexNAc(3)Hex(5)NeuAc(1)	HexNAc(5)Hex(6)Fuc(1)								HexNAc(5)Hex(5)Fuc(1)NeuAc(2)
	HexNAc(6)Hex(5)						HexNAc(5)Hex(5)Fuc(1)NeuAc(1)									HexNAc(6)Hex(3)	HexNAc(5)Hex(4)Fuc(2)								HexNAc(5)Hex(5)Fuc(1)
	HexNAc(3)Hex(5)Fuc(1)						HexNAc(4)Hex(5)NeuAc(1)									HexNAc(2)Hex(8)									HexNAc(4)Hex(5)Fuc(2)NeuAc(2)
	HexNAc(3)Hex(5)Fuc(2)						HexNAc(6)Hex(6)Fuc(3)NeuAc(3)									HexNAc(5)Hex(4)									HexNAc(4)Hex(5)NeuAc(1)
	HexNAc(3)Hex(5)Fuc(1)NeuAc(1)						HexNAc(6)Hex(6)Fuc(1)NeuAc(3)									HexNAc(4)Hex(5)									HexNAc(6)Hex(5)Fuc(3)
	HexNAc(3)Hex(5)NeuAc(1)						HexNAc(5)Hex(5)Fuc(1)									HexNAc(3)Hex(6)									HexNAc(6)Hex(4)
	HexNAc(3)Hex(5)Fuc(1)NeuAc(2)						HexNAc(4)Hex(5)Fuc(1)									HexNAc(3)Hex(5)Fuc(1)									HexNAc(3)Hex(5)Fuc(1)NeuAc(1)
	HexNAc(2)Hex(9)						HexNAc(5)Hex(6)Fuc(4)NeuAc(1)									HexNAc(3)Hex(4)NeuAc(1)									HexNAc(5)Hex(6)Fuc(1)NeuAc(1)
	HexNAc(2)Hex(5)						HexNAc(6)Hex(7)Fuc(2)									HexNAc(2)Hex(7)									HexNAc(6)Hex(3)Fuc(1)
							HexNAc(3)Hex(4)NeuAc(1)									HexNAc(5)Hex(3)									HexNAc(3)Hex(4)Fuc(2)NeuAc(1)
							HexNAc(5)Hex(6)Fuc(4)NeuAc(3)									HexNAc(4)Hex(4)									HexNAc(5)Hex(5)NeuAc(2)
																HexNAc(3)Hex(5)									HexNAc(5)Hex(5)
																HexNAc(3)Hex(4)Fuc(1)									HexNAc(4)Hex(5)Fuc(3)NeuAc(1)
																HexNAc(2)Hex(6)									HexNAc(4)Hex(5)Fuc(1)NeuAc(2)
NC	No Coverage															HexNAc(4)Hex(3)									HexNAc(4)Hex(5)Fuc(1)
ND	Not Determined															HexNAc(3)Hex(4)									HexNAc(6)Hex(6)Fuc(1)
	complex															HexNAc(2)Hex(5)									HexNAc(6)Hex(5)Fuc(2)
	mannose															HexNAc(3)Hex(3)									HexNAc(3)Hex(5)NeuAc(1)
	hybrid															HexNAc(5)Hex(6)NeuAc(3)									HexNAc(5)Hex(6)NeuAc(1)
																HexNAc(4)Hex(5)Fuc(1)NeuAc(2)									HexNAc(2)Hex(8)
Abbreviations and glycan classifications according to Essentials of Glycobiology, 3rd ed. HexNAc: N-acetylhexosamines; Hex: Hexose; Fuc: L-Fucose; NeuAc: N-acetyl neuraminic acid																HexNAc(6)Hex(6)									HexNAc(3)Hex(4)Fuc(1)NeuAc(1)
																HexNAc(5)Hex(5)Fuc(1)									HexNAc(5)Hex(3)Fuc(1)
																									HexNAc(5)Hex(4)
																									HexNAc(4)Hex(5)NeuAc(2)
																									HexNAc(4)Hex(4)Fuc(1)
																									HexNAc(6)Hex(5)Fuc(1)
																									HexNAc(6)Hex(4)Fuc(2)
																									HexNAc(3)Hex(5)Fuc(1)
																									HexNAc(6)Hex(7)Fuc(3)
																									HexNAc(5)Hex(5)NeuAc(1)
																									HexNAc(2)Hex(7)
																									HexNAc(2)Hex(6)Fuc(1)
																									HexNAc(3)Hex(6)Fuc(1)NeuAc(1)
																									HexNAc(4)Hex(3)Fuc(1)
																									HexNAc(2)Hex(10)
																									HexNAc(3)Hex(5)
																									HexNAc(5)Hex(6)
																									HexNAc(6)Hex(7)Fuc(2)
																									HexNAc(3)Hex(4)Fuc(1)
																									HexNAc(5)Hex(4)Fuc(2)
																									HexNAc(2)Hex(6)
																									HexNAc(3)Hex(6)NeuAc(1)
																									HexNAc(2)Hex(9)
																									HexNAc(5)Hex(4)Fuc(1)
																									HexNAc(3)Hex(3)Fuc(1)
																									HexNAc(2)Hex(5)
																									HexNAc(4)Hex(4)NeuAc(1)
																									HexNAc(3)Hex(3)
																									HexNAc(4)Hex(5)
																									HexNAc(3)Hex(6)
																									HexNAc(3)Hex(4)NeuAc(1)
																									HexNAc(5)Hex(3)
																									HexNAc(4)Hex(4)
																									HexNAc(4)Hex(3)
																									HexNAc(3)Hex(4)
																									HexNAc(2)Hex(4)Fuc(1)
																									HexNAc(2)Hex(4)
																									HexNAc(2)Hex(3)Fuc(1)
																									HexNAc(6)Hex(6)Fuc(2)
																									HexNAc(5)Hex(6)Fuc(3)NeuAc(1)
																									HexNAc(5)Hex(6)Fuc(3)
																									HexNAc(4)Hex(6)Fuc(2)

## Sheet: AMC008
AMC008
Asn (N) linked glycan residue number	88	130	137	144145	156	160	187-188	197	234	241	262	276	289	295	301	332	339	355	362	386	392	396	406	411	448	463	611	616	625	637
	HexNAc(2)Hex(6)Fuc(1)	nonglycosylated	nonglycosylated	nonglycosylated	nonglycosylated	nonglycosylated	nonglycosylated	NC	no NXS/T	HexNAc(6)Hex(4)	NC	nonglycosylated	nonglycosylated	HexNAc(2)Hex(9)	HexNAc(2)Hex(8)	nonglycosylated	nonglycosylated	HexNAc(4)Hex(5)Fuc(1)NeuAc(2)	nonglycosylated	HexNAc(2)Hex(9)	nonglycosylated	nonglycosylated	nonglycosylated	nonglycosylated	HexNAc(2)Hex(6)Fuc(1)	nonglycosylated	nonglycosylated	nonglycosylated	nonglycosylated	nonglycosylated
	HexNAc(2)Hex(4)Fuc(1)	HexNAc(2)Hex(5)	HexNAc(5)Hex(6)Fuc(1)NeuAc(1)	HexNAc(2)Hex(4)		HexNAc(2)Hex(4)	HexNAc(4)Hex(5)Fuc(1)NeuAc(1)			HexNAc(2)Hex(9)		HexNAc(2)Hex(4)	HexNAc(2)Hex(5)		HexNAc(6)Hex(7)Fuc(3)NeuAc(4)	HexNAc(6)Hex(4)	HexNAc(2)Hex(7)	HexNAc(6)Hex(7)Fuc(1)NeuAc(1)	HexNAc(2)Hex(9)	HexNAc(2)Hex(8)	HexNAc(5)Hex(4)Fuc(1)	HexNAc(5)Hex(6)Fuc(3)	HexNAc(6)Hex(7)Fuc(1)NeuAc(2)	HexNAc(2)Hex(7)	HexNAc(2)Hex(9)	HexNAc(4)Hex(3)Fuc(1)	HexNAc(4)Hex(4)Fuc(1)	HexNAc(4)Hex(5)Fuc(2)NeuAc(2)	HexNAc(2)Hex(5)	HexNAc(2)Hex(7)
	HexNAc(2)Hex(5)Fuc(1)	HexNAc(2)Hex(8)		HexNAc(2)Hex(5)		HexNAc(2)Hex(7)	HexNAc(3)Hex(5)NeuAc(1)			HexNAc(2)Hex(7)		HexNAc(2)Hex(5)	HexNAc(2)Hex(7)		HexNAc(6)Hex(7)Fuc(2)NeuAc(1)	HexNAc(6)Hex(5)	HexNAc(2)Hex(8)	HexNAc(5)Hex(5)Fuc(1)NeuAc(2)	HexNAc(2)Hex(7)	HexNAc(5)Hex(5)Fuc(3)	HexNAc(5)Hex(6)Fuc(1)NeuAc(2)		HexNAc(6)Hex(7)NeuAc(2)	HexNAc(2)Hex(5)		HexNAc(4)Hex(5)NeuAc(1)	HexNAc(4)Hex(5)Fuc(1)NeuAc(1)	HexNAc(4)Hex(5)Fuc(3)NeuAc(2)	HexNAc(4)Hex(5)Fuc(1)	HexNAc(2)Hex(5)
	HexNAc(3)Hex(3)Fuc(1)	HexNAc(2)Hex(7)		HexNAc(2)Hex(6)		HexNAc(2)Hex(9)	HexNAc(3)Hex(4)Fuc(1)NeuAc(1)			HexNAc(2)Hex(6)		HexNAc(3)Hex(6)	HexNAc(2)Hex(9)		HexNAc(6)Hex(7)NeuAc(2)	HexNAc(4)Hex(5)Fuc(2)NeuAc(1)	HexNAc(2)Hex(9)	HexNAc(5)Hex(6)Fuc(1)	HexNAc(2)Hex(8)	HexNAc(2)Hex(6)	HexNAc(2)Hex(9)		HexNAc(6)Hex(7)Fuc(1)NeuAc(2)	HexNAc(2)Hex(6)		HexNAc(6)Hex(7)Fuc(2)NeuAc(2)	HexNAc(4)Hex(5)Fuc(1)	HexNAc(4)Hex(3)Fuc(1)	HexNAc(3)Hex(5)Fuc(1)	HexNAc(2)Hex(8)
	HexNAc(2)Hex(3)Fuc(1)	HexNAc(2)Hex(9)		HexNAc(2)Hex(7)		HexNAc(2)Hex(8)	HexNAc(5)Hex(4)Fuc(1)					HexNAc(5)Hex(6)NeuAc(1)	HexNAc(2)Hex(8)			HexNAc(2)Hex(9)		HexNAc(4)Hex(5)Fuc(1)NeuAc(1)		HexNAc(2)Hex(5)				HexNAc(2)Hex(8)		HexNAc(3)Hex(3)Fuc(1)	HexNAc(3)Hex(3)	HexNAc(4)Hex(4)Fuc(1)	HexNAc(4)Hex(4)	HexNAc(2)Hex(6)
	HexNAc(4)Hex(4)NeuAc(1)	HexNAc(2)Hex(6)		HexNAc(2)Hex(8)		HexNAc(2)Hex(5)	HexNAc(3)Hex(6)					HexNAc(5)Hex(6)NeuAc(2)	HexNAc(5)Hex(5)Fuc(2)NeuAc(2)			HexNAc(2)Hex(8)		HexNAc(2)Hex(8)		HexNAc(2)Hex(7)				HexNAc(5)Hex(5)Fuc(1)NeuAc(1)		HexNAc(6)Hex(6)Fuc(1)NeuAc(1)	HexNAc(3)Hex(4)Fuc(1)	HexNAc(5)Hex(3)Fuc(1)	HexNAc(4)Hex(4)Fuc(1)	HexNAc(2)Hex(9)
	HexNAc(3)Hex(4)NeuAc(1)			HexNAc(3)Hex(3)		HexNAc(2)Hex(6)	HexNAc(5)Hex(6)Fuc(1)					HexNAc(3)Hex(4)Fuc(1)	HexNAc(5)Hex(6)Fuc(1)NeuAc(3)					HexNAc(5)Hex(6)Fuc(1)NeuAc(1)								HexNAc(5)Hex(5)Fuc(1)NeuAc(2)	HexNAc(3)Hex(6)	HexNAc(2)Hex(5)	HexNAc(2)Hex(6)	HexNAc(4)Hex(5)Fuc(1)
	HexNAc(3)Hex(5)			HexNAc(3)Hex(3)Fuc(1)		HexNAc(5)Hex(6)	HexNAc(3)Hex(4)					HexNAc(5)Hex(6)						HexNAc(6)Hex(3)Fuc(1)								HexNAc(5)Hex(5)Fuc(1)NeuAc(1)	HexNAc(2)Hex(5)	HexNAc(6)Hex(4)Fuc(2)	HexNAc(2)Hex(7)	HexNAc(4)Hex(5)NeuAc(2)
	HexNAc(4)Hex(4)Fuc(1)			HexNAc(3)Hex(4)		HexNAc(3)Hex(3)Fuc(1)	HexNAc(4)Hex(3)Fuc(1)					HexNAc(6)Hex(7)NeuAc(1)						HexNAc(6)Hex(6)Fuc(1)								HexNAc(3)Hex(4)Fuc(1)	HexNAc(2)Hex(4)		HexNAc(4)Hex(5)
	HexNAc(3)Hex(5)NeuAc(1)			HexNAc(3)Hex(4)Fuc(1)		HexNAc(3)Hex(4)Fuc(1)	HexNAc(3)Hex(5)					HexNAc(3)Hex(5)NeuAc(1)						HexNAc(5)Hex(4)Fuc(2)								HexNAc(6)Hex(6)Fuc(1)NeuAc(3)	HexNAc(2)Hex(6)		HexNAc(3)Hex(4)Fuc(1)
	HexNAc(2)Hex(5)			HexNAc(3)Hex(5)			HexNAc(3)Hex(3)Fuc(1)					HexNAc(4)Hex(5)Fuc(1)NeuAc(1)						HexNAc(6)Hex(6)Fuc(1)NeuAc(1)								HexNAc(6)Hex(7)Fuc(1)NeuAc(1)	HexNAc(4)Hex(3)Fuc(1)		HexNAc(3)Hex(5)
	HexNAc(5)Hex(3)			HexNAc(3)Hex(5)Fuc(1)			HexNAc(2)Hex(5)					HexNAc(5)Hex(4)Fuc(1)						HexNAc(2)Hex(9)								HexNAc(5)Hex(6)Fuc(1)NeuAc(1)	HexNAc(3)Hex(5)		HexNAc(3)Hex(6)
	HexNAc(4)Hex(3)			HexNAc(3)Hex(6)			HexNAc(4)Hex(5)Fuc(1)NeuAc(2)					HexNAc(3)Hex(4)						HexNAc(6)Hex(5)Fuc(1)								HexNAc(4)Hex(5)NeuAc(2)	HexNAc(3)Hex(4)		HexNAc(3)Hex(3)Fuc(1)
	HexNAc(4)Hex(5)NeuAc(1)			HexNAc(4)Hex(3)Fuc(1)			HexNAc(4)Hex(4)Fuc(1)					HexNAc(5)Hex(5)Fuc(1)						HexNAc(5)Hex(5)Fuc(2)								HexNAc(2)Hex(5)	HexNAc(5)Hex(3)Fuc(1)		HexNAc(4)Hex(3)Fuc(1)
	HexNAc(3)Hex(3)			HexNAc(4)Hex(4)Fuc(1)			HexNAc(5)Hex(5)Fuc(1)					HexNAc(3)Hex(4)Fuc(1)NeuAc(1)						HexNAc(6)Hex(7)Fuc(1)								HexNAc(6)Hex(6)Fuc(1)NeuAc(2)	HexNAc(3)Hex(3)Fuc(1)		HexNAc(5)Hex(3)Fuc(1)
	HexNAc(5)Hex(4)Fuc(2)			HexNAc(4)Hex(5)Fuc(1)			HexNAc(4)Hex(5)Fuc(1)					HexNAc(5)Hex(6)Fuc(1)NeuAc(1)						HexNAc(6)Hex(4)Fuc(1)								HexNAc(6)Hex(7)Fuc(2)NeuAc(1)	HexNAc(5)Hex(4)Fuc(1)		HexNAc(4)Hex(5)NeuAc(2)
	HexNAc(4)Hex(5)			HexNAc(4)Hex(5)Fuc(1)NeuAc(1)			HexNAc(2)Fuc(1),HexNAc(2)Hex(5)Fuc(1)					HexNAc(5)Hex(5)						HexNAc(5)Hex(5)Fuc(1)								HexNAc(4)Hex(5)Fuc(1)NeuAc(2)	HexNAc(5)Hex(5)Fuc(1)		HexNAc(2)Hex(8)
	HexNAc(4)Hex(4)			HexNAc(5)Hex(3)Fuc(1)			HexNAc(3)Hex(4)NeuAc(1)					HexNAc(2)Hex(6)						HexNAc(4)Hex(5)Fuc(1)								HexNAc(6)Hex(6)Fuc(1)	HexNAc(2)Hex(7)		HexNAc(3)Hex(4)
	HexNAc(3)Hex(5)Fuc(1)NeuAc(1)			HexNAc(5)Hex(4)Fuc(1)			HexNAc(2)Hex(8)					HexNAc(3)Hex(6)NeuAc(1)						HexNAc(5)Hex(5)Fuc(1)NeuAc(1)								HexNAc(3)Hex(6)NeuAc(1)	HexNAc(2)Hex(8)		HexNAc(4)Hex(5)Fuc(1)NeuAc(2)
	HexNAc(4)Hex(3)Fuc(1)			HexNAc(5)Hex(5)Fuc(1)			HexNAc(3)Hex(6)Fuc(1)NeuAc(1)					HexNAc(2)Hex(7)						HexNAc(5)Hex(4)Fuc(1)								HexNAc(6)Hex(7)Fuc(1)NeuAc(2)	HexNAc(3)Hex(5)Fuc(1)		HexNAc(4)Hex(5)Fuc(1)NeuAc(1)
	HexNAc(3)Hex(6)			HexNAc(5)Hex(6)Fuc(1)			HexNAc(4)Hex(5)Fuc(2)NeuAc(1)					HexNAc(5)Hex(4)						HexNAc(2)Hex(5)								HexNAc(6)Hex(7)Fuc(1)NeuAc(3)	HexNAc(5)Hex(6)Fuc(2)		HexNAc(3)Hex(5)Fuc(1)NeuAc(1)
	HexNAc(3)Hex(4)			HexNAc(6)Hex(3)Fuc(1)			HexNAc(4)Hex(6)Fuc(2)					HexNAc(4)Hex(5)						HexNAc(4)Hex(5)Fuc(1)NeuAc(2)								HexNAc(5)Hex(6)NeuAc(1)			HexNAc(4)Hex(5)NeuAc(1)
	HexNAc(2)Hex(6)			HexNAc(6)Hex(7)Fuc(1)			HexNAc(3)Hex(6)NeuAc(1)					HexNAc(3)Hex(5)						HexNAc(5)Hex(3)Fuc(1)								HexNAc(6)Hex(5)Fuc(1)			HexNAc(5)Hex(4)Fuc(1)
	HexNAc(5)Hex(4)						HexNAc(3)Hex(6)					HexNAc(2)Hex(8)						HexNAc(4)Hex(4)Fuc(1)								HexNAc(3)Hex(6)Fuc(1)NeuAc(1)			HexNAc(6)Hex(4)Fuc(2)
	HexNAc(5)Hex(4)Fuc(1)						HexNAc(5)Hex(3)Fuc(1)					HexNAc(5)Hex(6)Fuc(1)						HexNAc(3)Hex(4)Fuc(1)NeuAc(1)								HexNAc(5)Hex(4)Fuc(2)			HexNAc(4)Hex(4)NeuAc(1)
	HexNAc(2)Hex(4)						HexNAc(2)Hex(6)					HexNAc(3)Hex(4)NeuAc(1)						HexNAc(4)Hex(3)Fuc(1)								HexNAc(4)Hex(4)Fuc(1)
	HexNAc(2)Hex(7)						HexNAc(6)Hex(5)Fuc(1)					HexNAc(4)Hex(5)NeuAc(1)						HexNAc(2)Hex(7)								HexNAc(5)Hex(6)Fuc(1)
	HexNAc(3)Hex(5)Fuc(1)						HexNAc(5)Hex(6)Fuc(1)NeuAc(1)					HexNAc(5)Hex(3)						HexNAc(4)Hex(4)								HexNAc(5)Hex(3)Fuc(1)
	HexNAc(4)Hex(5)Fuc(1)						HexNAc(3)Hex(5)Fuc(1)					HexNAc(4)Hex(4)						HexNAc(3)Hex(5)NeuAc(1)								HexNAc(4)Hex(5)Fuc(1)NeuAc(1)
							HexNAc(3)Hex(5)					HexNAc(5)Hex(5)NeuAc(1)						HexNAc(5)Hex(4)								HexNAc(4)Hex(5)Fuc(1)
							HexNAc(5)Hex(5)Fuc(2)					HexNAc(3)Hex(3)						HexNAc(3)Hex(6)								HexNAc(3)Hex(4)Fuc(1)NeuAc(1)
							HexNAc(5)Hex(5)NeuAc(2)					HexNAc(6)Hex(5)						HexNAc(3)Hex(6)Fuc(1)NeuAc(1)								HexNAc(5)Hex(4)Fuc(1)
							HexNAc(5)Hex(5)Fuc(1)NeuAc(1)					HexNAc(6)Hex(3)						HexNAc(3)Hex(4)NeuAc(1)								HexNAc(5)Hex(6)Fuc(1)NeuAc(2)
							HexNAc(3)Hex(4)Fuc(1)					HexNAc(3)Hex(3)Fuc(1)						HexNAc(3)Hex(5)Fuc(1)								HexNAc(3)Hex(5)Fuc(1)NeuAc(1)
							HexNAc(6)Hex(3)Fuc(1)					HexNAc(6)Hex(4)						HexNAc(3)Hex(4)Fuc(1)								HexNAc(6)Hex(3)Fuc(1)
NC	No Coverage						HexNAc(5)Hex(6)Fuc(3)NeuAc(1)					HexNAc(4)Hex(3)						HexNAc(2)Hex(6)								HexNAc(5)Hex(5)Fuc(1)
ND	Not Determined						HexNAc(6)Hex(7)Fuc(1)NeuAc(2)					HexNAc(3)Hex(5)Fuc(1)						HexNAc(4)Hex(5)								HexNAc(3)Hex(6)
	complex						HexNAc(2)Hex(7)					HexNAc(4)Hex(4)Fuc(1)						HexNAc(3)Hex(6)NeuAc(1)								HexNAc(6)Hex(4)Fuc(1)
	mannose											HexNAc(5)Hex(5)Fuc(1)NeuAc(1)						HexNAc(5)Hex(3)								HexNAc(5)Hex(6)Fuc(2)NeuAc(1)
	hybrid											HexNAc(4)Hex(3)Fuc(1)						HexNAc(3)Hex(5)Fuc(1)NeuAc(1)								HexNAc(6)Hex(7)Fuc(1)NeuAc(4)
												HexNAc(5)Hex(3)Fuc(1)						HexNAc(3)Hex(5)								HexNAc(3)Hex(5)
Abbreviations and glycan classifications according to Essentials of Glycobiology, 3rd ed. HexNAc: N-acetylhexosamines; Hex: Hexose; Fuc: L-Fucose; NeuAc: N-acetyl neuraminic acid												HexNAc(6)Hex(6)NeuAc(1)						HexNAc(4)Hex(3)								HexNAc(2)Hex(6)
												HexNAc(4)Hex(4)NeuAc(1)						HexNAc(4)Hex(5)NeuAc(1)								HexNAc(3)Hex(5)Fuc(1)
																		HexNAc(4)Hex(4)NeuAc(1)								HexNAc(3)Hex(4)
																		HexNAc(3)Hex(4)
																		HexNAc(5)Hex(6)Fuc(1)NeuAc(3)
																		HexNAc(3)Hex(3)Fuc(1)
																		HexNAc(3)Hex(3)
																		HexNAc(6)Hex(7)Fuc(1)NeuAc(2)
																		HexNAc(5)Hex(6)Fuc(1)NeuAc(2)
																		HexNAc(6)Hex(6)Fuc(1)NeuAc(2)
																		HexNAc(5)Hex(5)Fuc(2)NeuAc(1)
																		HexNAc(4)Hex(5)Fuc(2)NeuAc(2)
																		HexNAc(2)Hex(4)

## Sheet: JRFL
JRFL
Asn (N) linked glycan residue number	88	135	138	141	156	160	187-188	197	234	241	262	276	295-301	332	339	355	362-363	386	392	397	406	411	448	463	611	616	625	637
	HexNAc(5)Hex(6)NeuAc(1)	HexNAc(4)Hex(3)Fuc(1)	nonglycosylated	nonglycosylated	NC	NC	HexNAc(2)Hex(6)	no NXS/T	no NXS/T	nonglycosylated	HexNAc(2)Hex(4)	nonglycosylated	HexNAc(2)Hex(4)	HexNAc(2)Hex(8)	nonglycosylated	HexNAc(5)Hex(6)Fuc(1)NeuAc(1)	nonglycosylated	NC	NC	NC	NC	no NXS/T	HexNAc(2)Hex(9)	HexNAc(4)Hex(3)Fuc(1)	nonglycosylated	nonglycosylated	nonglycosylated	nonglycosylated
	HexNAc(4)Hex(5)NeuAc(1)						HexNAc(2)Hex(7)			HexNAc(2)Hex(9)	HexNAc(2)Hex(5)	HexNAc(3)Hex(5)NeuAc(1)	HexNAc(2)Hex(10)	HexNAc(2)Hex(9)	HexNAc(2)Hex(7)	HexNAc(4)Hex(4)Fuc(1)	HexNAc(2)Hex(9)						HexNAc(2)Hex(8)	HexNAc(2)Hex(5)	HexNAc(4)Hex(4)Fuc(1)	HexNAc(5)Hex(5)Fuc(1)	HexNAc(5)Hex(4)Fuc(1)	HexNAc(2)Hex(5)
	HexNAc(2)Hex(6)						HexNAc(2)Hex(5)			HexNAc(2)Hex(7)	HexNAc(2)Hex(6)	HexNAc(2)Hex(5)	HexNAc(2)Hex(7)		HexNAc(2)Hex(8)	HexNAc(2)Hex(5)	HexNAc(2)Hex(8)							HexNAc(6)Hex(5)Fuc(1)	HexNAc(5)Hex(4)Fuc(1)		HexNAc(4)Hex(5)Fuc(1)	HexNAc(3)Hex(4)Fuc(1)
	HexNAc(2)Hex(5)						HexNAc(2)Hex(8)			HexNAc(2)Hex(6)		HexNAc(2)Hex(6)	HexNAc(2)Hex(9)		HexNAc(2)Hex(9)	HexNAc(6)Hex(3)Fuc(1)	HexNAc(2)Hex(7)							HexNAc(2)Hex(6)	HexNAc(5)Hex(5)Fuc(1)		HexNAc(3)Hex(5)Fuc(1)	HexNAc(3)Hex(6)
	HexNAc(5)Hex(4)						HexNAc(5)Hex(4)Fuc(1)			HexNAc(2)Hex(8)		HexNAc(2)Hex(7)	HexNAc(3)Hex(6)		HexNAc(2)Hex(5)	HexNAc(4)Hex(5)Fuc(1)NeuAc(1)	HexNAc(2)Hex(6)							HexNAc(4)Hex(5)Fuc(1)NeuAc(1)	HexNAc(2)Hex(5)		HexNAc(3)Hex(6)	HexNAc(2)Hex(7)
	HexNAc(4)Hex(5)						HexNAc(4)Hex(3)Fuc(1)			HexNAc(4)Hex(5)Fuc(1)		HexNAc(2)Hex(8)	HexNAc(2)Hex(8)		HexNAc(2)Hex(4)	HexNAc(5)Hex(3)Fuc(1)								HexNAc(4)Hex(5)Fuc(1)	HexNAc(4)Hex(5)Fuc(1)		HexNAc(5)Hex(5)Fuc(1)	HexNAc(4)Hex(5)Fuc(1)
	HexNAc(4)Hex(4)						HexNAc(4)Hex(5)Fuc(1)			HexNAc(2)Hex(5)		HexNAc(3)Hex(4)	HexNAc(2)Hex(6)		HexNAc(2)Hex(6)	HexNAc(5)Hex(5)Fuc(1)								HexNAc(5)Hex(4)Fuc(1)	HexNAc(5)Hex(6)Fuc(1)		HexNAc(2)Hex(6)	HexNAc(3)Hex(5)
							HexNAc(3)Hex(6)			HexNAc(3)Hex(5)		HexNAc(3)Hex(5)	HexNAc(3)Hex(5)			HexNAc(6)Hex(4)Fuc(1)								HexNAc(3)Hex(5)Fuc(1)	HexNAc(4)Hex(3)Fuc(1)		HexNAc(2)Hex(7)	HexNAc(5)Hex(3)Fuc(1)
							HexNAc(3)Hex(5)			HexNAc(4)Hex(6)Fuc(1)		HexNAc(3)Hex(6)				HexNAc(4)Hex(3)Fuc(1)								HexNAc(3)Hex(3)Fuc(1)	HexNAc(4)Hex(5)Fuc(1)NeuAc(1)		HexNAc(3)Hex(5)	HexNAc(4)Hex(3)Fuc(1)
							HexNAc(3)Hex(4)Fuc(1)					HexNAc(3)Hex(6)NeuAc(1)				HexNAc(5)Hex(6)Fuc(1)								HexNAc(3)Hex(4)Fuc(1)	HexNAc(5)Hex(4)Fuc(2)		HexNAc(4)Hex(4)Fuc(1)	HexNAc(4)Hex(4)Fuc(1)
							HexNAc(3)Hex(4)Fuc(1)NeuAc(1)					HexNAc(4)Hex(3)				HexNAc(4)Hex(5)Fuc(1)								HexNAc(4)Hex(4)Fuc(1)			HexNAc(4)Hex(3)Fuc(1)	HexNAc(3)Hex(5)Fuc(1)
							HexNAc(4)Hex(4)Fuc(1)					HexNAc(4)Hex(3)Fuc(1)				HexNAc(5)Hex(4)Fuc(1)								HexNAc(2)Hex(7)			HexNAc(4)Hex(5)Fuc(1)NeuAc(1)	HexNAc(2)Hex(6)
							HexNAc(3)Hex(3)Fuc(1)					HexNAc(4)Hex(4)				HexNAc(3)Hex(5)Fuc(1)								HexNAc(5)Hex(3)Fuc(1)				HexNAc(2)Hex(8)
							HexNAc(4)Hex(4)NeuAc(1)					HexNAc(4)Hex(4)Fuc(1)				HexNAc(3)Hex(4)
							HexNAc(5)Hex(3)Fuc(1)					HexNAc(4)Hex(5)				HexNAc(3)Hex(3)Fuc(1)
												HexNAc(4)Hex(5)Fuc(1)				HexNAc(3)Hex(5)Fuc(1)NeuAc(1)
												HexNAc(4)Hex(5)NeuAc(1)				HexNAc(3)Hex(6)
												HexNAc(5)Hex(3)Fuc(1)				HexNAc(3)Hex(4)Fuc(1)
												HexNAc(5)Hex(4)				HexNAc(3)Hex(5)
NC	No Coverage											HexNAc(5)Hex(4)Fuc(1)				HexNAc(2)Hex(6)
ND	Not Determined											HexNAc(5)Hex(5)				HexNAc(2)Hex(8)
	complex											HexNAc(5)Hex(5)Fuc(1)				HexNAc(2)Hex(7)
	mannose											HexNAc(5)Hex(6)				HexNAc(2)Hex(4)
	hybrid											HexNAc(5)Hex(6)Fuc(1)
												HexNAc(6)Hex(5)
Abbreviations and glycan classifications according to Essentials of Glycobiology, 3rd ed. HexNAc: N-acetylhexosamines; Hex: Hexose; Fuc: L-Fucose; NeuAc: N-acetyl neuraminic acid												HexNAc(3)Hex(3)
												HexNAc(3)Hex(4)NeuAc(1)
												HexNAc(5)Hex(3)
												HexNAc(5)Hex(6)Fuc(1)NeuAc(1)

## Sheet: CE1176
CE1176
Asn (N) linked glycan residue number	88	133138	156-160	186-187	197	230-234	241	262	276	289	301	332	339	358	362	386	392	398-402	409	411	442-446	461	611	616	625	637
	HexNAc(6)Hex(3)Fuc(2)	HexNAc(2)Hex(6); HexNAc(4)Hex(5)Fuc(1)	HexNAc(2)Hex(9); HexNAc(2)Hex(7)	nonglycosylated	nonglycosylated	NC	NC	HexNAc(2)Hex(9)	nonglycosylated	HexNAc(2)Hex(9)	HexNAc(3)Hex(6)NeuAc(1)	HexNAc(5)Hex(4)	nonglycosylated	HexNAc(2)Hex(8)	nonglycosylated	ND	ND	nonglycosylated	nonglycosylated	no NXS/T	NC	HexNAc(5)Hex(5)NeuAc(1)	NC	nonglycosylated	HexNAc(5)Hex(3)	nonglycosylated
	HexNAc(4)Hex(3)Fuc(1)	HexNAc(2)Hex(6); HexNAc(4)Hex(4)Fuc(1)	HexNAc(2)Hex(9); HexNAc(2)Hex(5)	HexNAc(5)Hex(4)Fuc(2)	HexNAc(2)Hex(8)			HexNAc(2)Hex(8)	HexNAc(2)Hex(9)	HexNAc(2)Hex(8)	HexNAc(2)Hex(9)	HexNAc(2)Hex(7)	HexNAc(6)Hex(6)Fuc(3)NeuAc(3)						HexNAc(2)Hex(8)			HexNAc(5)Hex(3)			HexNAc(6)Hex(6)Fuc(1)	HexNAc(2)Hex(8)
	HexNAc(2)Hex(5)	HexNAc(4)Hex(6)Fuc(1); HexNAc(2)Hex(3)	HexNAc(2)Hex(7); HexNAc(2)Hex(4)	HexNAc(3)Hex(4)NeuAc(1)	HexNAc(5)Hex(6)Fuc(1)NeuAc(2)				HexNAc(2)Hex(8)	HexNAc(2)Hex(7)	HexNAc(3)Hex(5)Fuc(1)NeuAc(1)	HexNAc(5)Hex(5)Fuc(1)NeuAc(1)	HexNAc(2)Hex(10)						HexNAc(5)Hex(3)Fuc(1)			HexNAc(4)Hex(3)				HexNAc(5)Hex(3)Fuc(1)
	HexNAc(5)Hex(4)Fuc(2)	HexNAc(3)Hex(3)Fuc(1); HexNAc(3)Hex(5)	HexNAc(2)Hex(9); HexNAc(2)Hex(3)	HexNAc(2)Hex(4)	HexNAc(5)Hex(6)Fuc(1)NeuAc(1)				HexNAc(3)Hex(6)	HexNAc(2)Hex(6)	HexNAc(3)Hex(5)NeuAc(1)	HexNAc(6)Hex(5)Fuc(1)	HexNAc(2)Hex(9)						HexNAc(2)Hex(7)			HexNAc(4)Hex(3)Fuc(1)				HexNAc(4)Hex(4)Fuc(1)
	HexNAc(5)Hex(4)Fuc(1)		HexNAc(2)Hex(7); HexNAc(2)Hex(3)	HexNAc(4)Hex(5)Fuc(1)NeuAc(2)	HexNAc(5)Hex(5)Fuc(1)NeuAc(1)				HexNAc(3)Hex(4)NeuAc(1)	HexNAc(2)Hex(5)	HexNAc(2)Hex(8)	HexNAc(2)Hex(9)	HexNAc(2)Hex(8)						HexNAc(4)Hex(3)Fuc(1)			HexNAc(4)Hex(4)NeuAc(1)				HexNAc(3)Hex(5)Fuc(1)
	HexNAc(4)Hex(4)NeuAc(1)		HexNAc(2)Hex(7); HexNAc(2)Hex(3)	HexNAc(3)Hex(6)NeuAc(1)	HexNAc(4)Hex(5)Fuc(2)NeuAc(1)				HexNAc(2)Hex(7)	HexNAc(2)Hex(4)	HexNAc(4)Hex(4)Fuc(1)	HexNAc(2)Hex(8)	HexNAc(2)Hex(7)						HexNAc(3)Hex(4)Fuc(1)			HexNAc(4)Hex(4)Fuc(1)				HexNAc(2)Hex(7)
	HexNAc(5)Hex(3)Fuc(1)			HexNAc(3)Hex(5)Fuc(1)NeuAc(1)	HexNAc(5)Hex(6)Fuc(1)				HexNAc(4)Hex(3)Fuc(1)		HexNAc(3)Hex(6)	HexNAc(3)Hex(4)Fuc(1)	HexNAc(2)Hex(6)						HexNAc(2)Hex(6)			HexNAc(5)Hex(4)Fuc(1)				HexNAc(4)Hex(3)Fuc(1)
	HexNAc(4)Hex(3)Fuc(1)			HexNAc(6)Hex(3)Fuc(1)	HexNAc(5)Hex(5)Fuc(2)				HexNAc(3)Hex(5)		HexNAc(3)Hex(5)Fuc(1)	HexNAc(2)Hex(5)	HexNAc(2)Hex(5)						HexNAc(3)Hex(4)			HexNAc(2)Hex(7)				HexNAc(3)Hex(5)
	HexNAc(2)Hex(6)			HexNAc(5)Hex(4)Fuc(1)	HexNAc(4)Hex(5)Fuc(1)NeuAc(1)				HexNAc(3)Hex(4)Fuc(1)		HexNAc(2)Hex(7)	HexNAc(2)Hex(6)	HexNAc(2)Hex(4)						HexNAc(3)Hex(3)Fuc(1)			HexNAc(5)Hex(5)NeuAc(2)				HexNAc(2)Hex(6)
	HexNAc(4)Hex(3)			HexNAc(5)Hex(3)Fuc(2)	HexNAc(6)Hex(4)Fuc(1)				HexNAc(2)Hex(6)		HexNAc(4)Hex(3)Fuc(1)	HexNAc(2)Hex(4)							HexNAc(2)Hex(5)			HexNAc(4)Hex(5)				HexNAc(2)Hex(5)
	HexNAc(3)Hex(4)			HexNAc(4)Hex(5)Fuc(1)	HexNAc(5)Hex(5)Fuc(1)				HexNAc(4)Hex(3)		HexNAc(3)Hex(5)											HexNAc(5)Hex(4)				HexNAc(3)Hex(6)
				HexNAc(2)Hex(8)	HexNAc(2)Hex(9)				HexNAc(3)Hex(4)		HexNAc(3)Hex(4)Fuc(1)											HexNAc(2)Hex(6)				HexNAc(3)Hex(4)
				HexNAc(3)Hex(4)Fuc(1)NeuAc(1)	HexNAc(3)Hex(5)Fuc(1)NeuAc(1)				HexNAc(2)Hex(5)		HexNAc(2)Hex(6)											HexNAc(6)Hex(3)				HexNAc(3)Hex(4)Fuc(1)
				HexNAc(5)Hex(3)Fuc(1)	HexNAc(6)Hex(3)Fuc(1)				HexNAc(3)Hex(3)		HexNAc(3)Hex(3)Fuc(1)											HexNAc(2)Hex(5)				HexNAc(3)Hex(3)Fuc(1)
				HexNAc(4)Hex(4)Fuc(1)	HexNAc(5)Hex(4)Fuc(1)				HexNAc(2)Hex(4)		HexNAc(2)Hex(5)											HexNAc(3)Hex(3)Fuc(1)
				HexNAc(3)Hex(5)Fuc(1)	HexNAc(4)Hex(5)Fuc(1)				HexNAc(2)Hex(3)		HexNAc(2)Hex(4)											HexNAc(3)Hex(4)
				HexNAc(2)Hex(7)	HexNAc(4)Hex(4)NeuAc(1)																	HexNAc(3)Hex(5)
				HexNAc(4)Hex(3)Fuc(1)	HexNAc(3)Hex(4)Fuc(1)NeuAc(1)																	HexNAc(3)Hex(6)
				HexNAc(3)Hex(5)	HexNAc(5)Hex(3)Fuc(1)																	HexNAc(3)Hex(4)Fuc(1)
				HexNAc(3)Hex(4)Fuc(1)	HexNAc(4)Hex(4)Fuc(1)																	HexNAc(3)Hex(3)
NC	No Coverage			HexNAc(2)Hex(6)	HexNAc(4)Hex(3)Fuc(1)																	HexNAc(5)Hex(3)Fuc(1)
ND	Not Determined			HexNAc(3)Hex(4)	HexNAc(3)Hex(5)Fuc(1)																	HexNAc(2)Hex(8)
	complex			HexNAc(3)Hex(3)Fuc(1)	HexNAc(3)Hex(5)Fuc(1)NeuAc(2)																	HexNAc(4)Hex(5)Fuc(1)NeuAc(1)
	mannose			HexNAc(2)Hex(5)	HexNAc(2)Hex(7)																	HexNAc(4)Hex(5)Fuc(1)
	hybrid			HexNAc(4)Hex(5)Fuc(1)NeuAc(1)	HexNAc(4)Hex(3)Fuc(1)
					HexNAc(3)Hex(5)
Abbreviations and glycan classifications according to Essentials of Glycobiology, 3rd ed. HexNAc: N-acetylhexosamines; Hex: Hexose; Fuc: L-Fucose; NeuAc: N-acetyl neuraminic acid					HexNAc(3)Hex(4)Fuc(1)
					HexNAc(2)Hex(6)
					HexNAc(2)Hex(5)Fuc(1)
					HexNAc(3)Hex(5)NeuAc(1)
					HexNAc(3)Hex(3)Fuc(1)
					HexNAc(2)Hex(5)
					HexNAc(2)Hex(4)
					HexNAc(4)Hex(5)NeuAc(2)
