# Supplementary material for: Structural dynamics reveal isolate-specific differences at neutralization epitopes on HIV Env
Source: iScience. 2022 May 23;25(6):104449. doi: 10.1016/j.isci.2022.104449 (PMC9167985; doi:10.1016/j.isci.2022.104449)
Supplement: Data S1. HDX Uptake Plots, related to Figures 2 and 7 — The attached excel sheet lists each isolate and stabilized construct in a separate worksheet. The HDX uptake plots are shown and each data point is the average % deuteration at each time point (3 s, 1 min, 30 min, and 20 h) normalized to a fully deuterated control with standard deviation bars from at least two replicates. JRFL.664 uptake curves are colored purple and CE1176.664 uptake curves are colored orange. For BG505, B41, and AMC008 the SOSIP.664 uptake curves are colored blue, SOSIPv4.1 uptake curves are colored green and SOSIPv4.2 uptake curves are colored red. Peptides spanning the E64K, H66R, A316W, I535 M, and L543N mutation sites are displayed as X [file mmc3.xlsx]

## Sheet: BG505.664vsBG505v4.2
																																	BG505.664
																																	BG505v4.2

## Sheet: B41.664vsB41v4.1vsB41v4.2
																																	B41.664
																																	B41v4.1
																																	B41v4.2

## Sheet: AMC008.664vsAMC008v4.1vs4.2
																																												AMC008.664
																																												AMC008v4.1
																																												AMC008v4.2

## Sheet: JRFL.664
																																												JRFL.664

## Sheet: CE1176.664
																																			CE1176.664
